# Supplementary material for: Reconstruction after Talar Tumor Resection: A Systematic Review
Source: Curr Oncol. 2022 Dec 12;29(12):9788–800. doi: 10.3390/curroncol29120769 (PMC9777178; doi:10.3390/curroncol29120769)
Supplement: Supplementary file 1 [file curroncol-29-00769-s001.zip]

Archive with 1 entries (1 files):
- curroncol-2068869-supplementary.pdf
